# Supplementary material for: Similar Trends in Serum VEGF-D Levels and Kidney Angiomyolipoma Responses with Longer Duration Sirolimus Treatment in Adults with Tuberous Sclerosis
Source: PLoS One. 2013 Feb 20;8(2):e56199. doi: 10.1371/journal.pone.0056199 (PMC3577773; doi:10.1371/journal.pone.0056199)
Supplement: Table S1 — Kidney tumor sizes for both subgroups at baseline, 12 months, 24 months. (XLS) [file pone.0056199.s005.xls]

## Sheet: TbleS1 sdv092912
Table S1. Kidney tumor size at baseline, 12 months, 24 months
OFF SIROLIMUS AFTER 12 MONTHS, n=12 subjects
Baseline (0 months)	12 months	12 months	24 months	24 months
Tumor size	Tumor size	Tumor size	Tumor size	Tumor size
Sum LD	Sum LD	% change	Sum LD	% change
(cm)	(cm)	vs baseline	(cm)	vs baseline
23.7	22.7	-0.0421941	26.4	0.113924
5	3.2	-0.36	5	0
2.2	1.8	-0.181818	3.5	0.590909
16.9	9.4	-0.443787	10.9	-0.35503
17	12.5	-0.264706	16.6	-0.0235294
13.3	7.8	-0.413534	12.2	-0.0827068
12.6	11	-0.126984	11.4	-0.0952381
46.6	38.6	-0.171674	46.9	0.00643777
5.9	4.1	-0.305085	5.7	-0.0338983
22.5	19.3	-0.142222	23.9	0.0622222
9.4	8.1	-0.138298	9.4	0
36.8	32.6	-0.11413	38.4	0.0434783
17.6583	14.2583	-0.225369	17.525	0.0188808	mean
9.275	6.782	-30.77	8.771	-11.77	Lower 95% CI of mean
26.04	21.74	-14.31	26.28	15.52	Upper 95% CI of mean
At 12 months, 12/12 with some tumor size decrease compared with baseline, 4/12 are responders (defined as at least 30% reduction compared with baseline)
ON SIROLIMUS AFTER 12 MONTHS, n=6 subjects
Baseline (0 months)	12 months	12 months	24 months	24 months
Tumor size	Tumor size	Tumor size	Tumor size	Tumor size
Sum LD	Sum LD	% change	Sum LD	% change
(cm)	(cm)	vs baseline	(cm)	vs baseline
46.4	34.8	-0.25	36	-0.224138
46.2	37.5	-0.188312	44.9	-0.0281385
23.5	15.1	-0.357447	14.9	-0.365957
2	1.1	-0.45	1	-0.5
10.9	7.6	-0.302752	7.7	-0.293578
31.8	30.6	-0.0377358	31.2	-0.0188679
26.8	21.1167	-0.264374	22.6167	-0.238447	mean
7.654	5.097	-41.41	4.448	-43.78	Lower 95% CI of mean
45.95	37.14	-11.46	40.79	-3.915	Upper 95% CI of mean
At 12 months, 6/6 with some tumor size decrease compared with baseline, 3/6 are responders (defined as at least 30% reduction compared with baseline)
