# Supplementary material for: Similar Trends in Serum VEGF-D Levels and Kidney Angiomyolipoma Responses with Longer Duration Sirolimus Treatment in Adults with Tuberous Sclerosis
Source: PLoS One. 2013 Feb 20;8(2):e56199. doi: 10.1371/journal.pone.0056199 (PMC3577773; doi:10.1371/journal.pone.0056199)
Supplement: Table S2 — VEGF-D levels for both subgroups at baseline, 12 months, 24 months. (XLS) [file pone.0056199.s006.xls]

## Sheet: TbleS2 vegf-d sdv120212
Table S2. VEGF-D levels at baseline, 12 months, 24 months
OFF SIROLIMUS AFTER 12 MONTHS, n=12 subjects
Baseline (0 months)	12 months	12 months	24 months	24 months
VEGF-D	VEGF-D	VEGF-D	VEGF-D	VEGF-D
pg/ml	pg/ml	% change	pg/ml	% change
		vs baseline		vs baseline
3640.33	568.307	-0.843886	2593.16	-0.287659
849.589	486.345	-0.427552	506.195	-0.404189
1848.08	455.532	-0.753511	1478.91	-0.199756
1164.5	575.96	-0.505401	1312.1	0.12675
835.2	1093.5	0.309267	755.2	-0.0957854
559.999	438.2	-0.217499	686.9	0.226609
4552.92	1170.08	-0.743005	2877.01	-0.368095
10060.9	2359.65	-0.765463	13497	0.341534
1097.79	760.19	-0.307527	944.14	-0.139963
906.3	595.41	-0.343032	819.17	-0.0961381
2073.14	817.93	-0.605463	1389.81	-0.329611
13258.7	2687.64	-0.797293	8793.46	-0.33678
3403.96	1000.73	-0.50003	2971.09	-0.130257	mean
799.9	522.5	-71.1	420.5	-28.6	Lower 95% CI of mean
6008	1479	-28.9	5522	2.6	Upper 95% CI of mean
At 12 months, 11/12 with a decrease compared with baseline, 10/12 with at least 30% reduction compared with baseline
ON SIROLIMUS AFTER 12 MONTHS, n=6 subjects
Baseline (0 months)	12 months	12 months	24 months	24 months
VEGF-D	VEGF-D	VEGF-D	VEGF-D	VEGF-D
pg/ml	pg/ml	% change	pg/ml	% change
(cm)	(cm)	vs baseline	(cm)	vs baseline
6666.7	660.199	-0.900971	989.377	-0.851594
5584.83	1120.6	-0.799349	322.94	-0.942176
2824.32	809.75	-0.713294	1005.75	-0.643897
652.06			677.36	0.0388001
6844.98	1698.22	-0.751903	326.21	-0.952343
4540.51	1061.42	-0.766233	1405.59	-0.690433
4518.9	1070.04	-0.78635	787.871	-0.673607	mean
1992	576	-87.5	340	-106.3	Lower 95% CI of mean
7046	1564	-69.8	1236	-28.4	Upper 95% CI of mean
At 12 months, 5/5 with a decrease compared with baseline, 5/5 with at least 30% reduction compared with baseline
