# Supplementary material for: Similar Trends in Serum VEGF-D Levels and Kidney Angiomyolipoma Responses with Longer Duration Sirolimus Treatment in Adults with Tuberous Sclerosis
Source: PLoS One. 2013 Feb 20;8(2):e56199. doi: 10.1371/journal.pone.0056199 (PMC3577773; doi:10.1371/journal.pone.0056199)
Supplement: Table S3 — Kidney tumor size at baseline and 12 months for subjects with missing VEGF-D data at 24 months. (XLS) [file pone.0056199.s007.xls]

## Sheet: TbleS3 sdv120212
Table S3. Kidney tumor size at baseline and 12 months for subjects with missing VEGF-D data at 24 months
SUBJECTS with no VEGFD data at 24 months, n=10 subjects
Baseline (0 months)	12 months	12 months	On sirolimus after 12 months
Tumor size	Tumor size	Tumor size
Sum LD	Sum LD	% change
(cm)	(cm)	vs baseline
4.1	2.5	-0.390244	no
5.8	5.4	-0.0689655	no
15.1	13.3	-0.119205	no
28.1	23.5	-0.163701	yes
26.1	17.2	-0.340996	yes
26.9	13	-0.516729	yes
14.4	5.6	-0.611111	yes
21	7.7	-0.633333	yes
18.9	11.6	-0.386243	yes
51.8	8	-0.84556	yes
21.22	10.78	-0.407609		mean
11.51	6.3	-58.9		Lower 95% CI of mean
30.9	15.3	-22.9		Upper 95% CI of mean
At 12 months, 10/10 with some tumor size decrease compared with baseline, 7/10 are responders (defined as at least 30% reduction compared with baseline
